# Supplementary material for: Real-World Clinical Characterisation of Polycythaemia Vera Patients from a Prospective Registry in Portugal: Is Resistance to Hydroxyurea a Reality?
Source: Hematol Rep. 2023 Sep 13;15(3):532–42. doi: 10.3390/hematolrep15030056 (PMC10530755; doi:10.3390/hematolrep15030056)
Supplement: Supplementary file 1 [file hematolrep-15-00056-s001.zip]

Archive with 1 entries (1 files):
- hematolrep-2446648-supplementary.pdf
